# Supplementary material for: A new species of the genus Karnyothrips (Thysanoptera, Phlaeothripidae) from China
Source: Zookeys. 2013 Nov 1;(346):17–21. doi: 10.3897/zookeys.346.6216 (PMC3821062; doi:10.3897/zookeys.346.6216)
Supplement: XML Treatment for Karnyothrips cyathomorphus [file zookeys.346.6216-treatment1.xml]

<!DOCTYPE tp:taxon-treatment
  PUBLIC "-//TaxonX//DTD Taxonomic Treatment Publishing DTD v0 20100105//EN" "tax-treatment-NSO.dtd">
<tp:taxon-treatment xmlns:tp="http://www.plazi.org/taxpub"><tp:treatment-meta><mixed-citation publication-type="journal"><person-group><name><surname>Wang</surname><given-names>Jun</given-names></name><name><surname>Mirab-balou</surname><given-names>Majid</given-names></name><name><surname>Tong</surname><given-names>Xiao-li</given-names></name></person-group><article-title>A new species of the genus <italic>Karnyothrips</italic> (Thysanoptera, Phlaeothripidae) from China</article-title><source>Zookeys</source><day>1</day><month>11</month><year>2013</year><volume>2013</volume><issue>346</issue><fpage>17</fpage><lpage>21</lpage><pub-id pub-id-type="doi">10.3897/zookeys.346.6216</pub-id></mixed-citation></tp:treatment-meta><tp:nomenclature><tp:taxon-name>
                        <tp:taxon-name-part taxon-name-part-type="genus">Karnyothrips</tp:taxon-name-part>
                        <tp:taxon-name-part taxon-name-part-type="species">cyathomorphus</tp:taxon-name-part>
                        <object-id xmlns:xlink="http://www.w3.org/1999/xlink" content-type="zoobank" xlink:type="simple">http://zoobank.org/1ED76766-7E7B-4CEC-8045-3037DD74D9A9</object-id>
                        <object-id xmlns:xlink="http://www.w3.org/1999/xlink" xlink:type="simple">http://species-id.net/wiki/Karnyothrips_cyathomorphus</object-id>
                    </tp:taxon-name><tp:taxon-status xmlns:xlink="http://www.w3.org/1999/xlink" xlink:type="simple">sp. n.</tp:taxon-status><xref ref-type="fig" rid="F1">Figs 1−8</xref></tp:nomenclature><tp:treatment-sec sec-type="Specimens examined"><title>Specimens examined.</title><p><bold>Holotype:</bold> female. <bold>CHINA</bold>: Guangdong Province, Guangzhou, Botanical Garden of South China Agricultural University (<named-content xmlns:xlink="http://www.w3.org/1999/xlink" content-type="dwc:verbatimCoordinates" xlink:type="simple">23°09'25"N, 113°21'18"E</named-content>), from leaf-litter, 15.xii.2004, leg. Jun Wang. <bold>Paratypes:</bold> 2 females and 3 males, same data as holotype; 1 female and 4 males, same locality, habitat and collector, 20.xi.2004; 1 male; Longdong (<named-content xmlns:xlink="http://www.w3.org/1999/xlink" content-type="dwc:verbatimCoordinates" xlink:type="simple">23°14'07"N, 113°24'05"E</named-content>), from leaf-litter of <italic><tp:taxon-name>Acacia mangium</tp:taxon-name></italic> plantations, 5.xii.2007, leg. Jun Wang.</p><!--PageBreak--></tp:treatment-sec><tp:treatment-sec sec-type="Description"><title>Description.</title><p>Female apterous (<xref ref-type="fig" rid="F1">Figs 1</xref>). Body color brown; head dorsum, pronotum, mesonotum anterior margin, and tube brown, abdominal each tergite anterior margin in middle a little brown the others yellow. Antenna brown, but segment III somewhat paler. All femur brown, tibia and tarsus yellow, fore tibia outer margin a lot darker.</p><fig id="F1" orientation="portrait" position="float"><label>Figures 1−8.</label><caption><p><italic><tp:taxon-name>Karnyothrips cyathomorphus</tp:taxon-name></italic> sp. n. <bold>1</bold> slide mounted apterous adult (dorsal view), female <bold>2</bold> pronotum, female <bold>3</bold> head, female <bold>4</bold> basantra and ferna, female <bold>5</bold> pelta, female <bold>6</bold> abdominal tergum IX and tube, male <bold>7</bold> fore leg, male <bold>8</bold> antenna, female.</p></caption><graphic xmlns:xlink="http://www.w3.org/1999/xlink" orientation="portrait" position="float" xlink:href="ZooKeys-346-017-g001.jpg" xlink:type="simple"/></fig><p><italic>Head</italic>: dorsum (<xref ref-type="fig" rid="F1">Figs 3</xref>) about 1.4 times as long as broad and little projecting in front of eyes, dorsal surface smooth in the middle and between the eyes, only transverse line sculpture at basal and two sides area; postocular setae distinctly shorter than eye length, apex expanded; cheeks margins subparallel, gradually broader and not constricted behind eyes; eyes round, about 0.3 times as long as head length; ocelli small and posterior far away separated; antennae eight-segmented (<xref ref-type="fig" rid="F1">Fig. 8</xref>) about 1.7 times as long as head length, smooth on surface of each segment; segment III short and constricted at base with a pronounced ring-like swelling; segments III−IV with 2 and 4 sense cones respectively; segment VII elongate and shorter than segment IV, segments VII and VIII broadly joined; maxillary stylets long and extended into base of postocular setae, gradually nearer in the middle, maxillary bridge present.</p><p><italic>Thorax</italic>: Pronotum (<xref ref-type="fig" rid="F1">Fig. 2</xref>) at middle 0.8 time as long as head length, surface smooth, with median longitudinal line; notopleural sutures complete; anteromarginal setae reduced; anteroangulars, midlaterals, posteroangulars and epimeral setae developed, apex expanded; basantra and ferna developed (<xref ref-type="fig" rid="F1">Fig. 4</xref>); all femur enlarged, fore tarsus without tooth.</p><p><italic>Abdomen</italic>: Pelta (<xref ref-type="fig" rid="F1">Fig. 5</xref>) semicircle-shaped and sculptured anteriorly, smooth medially and posteriorly, without lateral lobes, a pair of campaniform sensilla present; tergites II−VII each with two pairs of developed wing-retaining setae; S<sub>1</sub> setae on tergite IX (<xref ref-type="fig" rid="F1">Fig. 6</xref>) shorter than tube length, apex expanded, S<sub>2</sub> setae longer than tube, apex sharp; tube almost 0.6 times as long as head length, 1.6 times of tube width; anal setae long and about 1.5 times as long as tube length.</p></tp:treatment-sec><tp:treatment-sec sec-type="Measurements, holotype female in micrometers"><title>Measurements, holotype female in micrometers.</title><p>Total body length 1275; head L/W (153/140); eyes length 48, diameter of ocelli 5; distance of posterior ocelli 34; pronotum median length 119, width 231; tube length 89, tube maximum width 56, apex width 35. Antennal segments I–VIII length (width) as follows: 25(29); 33(26); 26(21); 40(25); 35(21); 31(19); 38(15); 23(11). Postocular setae 34; antennal terminal setae 20; pronotum anteroangular setae 31, midlateral setae 31, posteroangular setae 31, epimeral setae 39; tergum IX S<sub>1</sub> setae 64, S<sub>2</sub> setae 125.</p><p><italic>Apterous male</italic>: Color and structure similar to apterous female. Major setae on head, pronotum and abdomen capitate except that setae S<sub>2</sub> on tergite IX are short and pointed, and S<sub>3</sub> finely acute (<xref ref-type="fig" rid="F1">Fig. 6</xref>). Fore femur well developed and fore tarsal with small tooth (<xref ref-type="fig" rid="F1">Fig. 7</xref>). Abdominal sternites without any glandular area.</p></tp:treatment-sec><tp:treatment-sec sec-type="Measurements, paratype male in micrometers"><title>Measurements, paratype male in micrometers.</title><p>Total body length 1263; head L/W (144/138); eyes length 48, diameter of ocelli 4; distance of posterior oceelli 34; pronotum median length 110, width 213; tube length 85, tube maximum width 56, apex width 38. Antennal segments I–VIII length (width) as follows: 19(28); 29(25); <!--PageBreak--><!--PageBreak-->26(21); 39(25); 34(21); 29(19); 38(14); 24(11). Postocular setae 29; antennal terminal setae 16; pronotum anteroangular setae 28, midlateral setae 28, posteroangular setae 28, epimeral setae 35; tergum IX S<sub>1</sub> setae 60, S<sub>2</sub> setae 26.</p></tp:treatment-sec><tp:treatment-sec sec-type="Etymology"><title>Etymology.</title><p>The specific epithet is a combination of Latin words cyatho and morphus, referring to the shape of antennal segment III.</p></tp:treatment-sec><tp:treatment-sec sec-type="Distribution"><title>Distribution.</title><p>China (Guangdong).</p></tp:treatment-sec><tp:treatment-sec sec-type="Remarks"><title>Remarks.</title><p><italic><tp:taxon-name>Karnyothrips cyathomorphus</tp:taxon-name></italic> sp. n. resembles <italic><tp:taxon-name>Karnyothrips inflatus</tp:taxon-name></italic> Okajima in having a sub-basal ring-like swelling on antennal segment III, but it can be distinguished from the latter by the following features: (1) no wing; (2) antennal segment IV with 4 sense cones, antennal segment VII shorter than segment IV; (3) pelta semicircle-shaped and smooth medially and posteriorly. The new species is also similar in appearance to <italic><tp:taxon-name>Priesneria kellyana</tp:taxon-name></italic> Bagnall which is apterous and antennal segment III with a sub-basal ring-like swelling, but <italic><tp:taxon-name>Priesneria kellyana</tp:taxon-name></italic> has only one sensorium on antennal segment III and two sensoria on segment IV, and a glandular area on abdominal sternite IX (<xref ref-type="bibr" rid="B5">Pitkin 1973</xref>; <xref ref-type="bibr" rid="B3">Mound and Minaei 2007</xref>) which can be used for differentiating this new species.</p></tp:treatment-sec><ref-list><ref id="B5"><mixed-citation xmlns:xlink="http://www.w3.org/1999/xlink" xlink:type="simple"><person-group><name name-style="western"><surname>Pitkin</surname><given-names>BR</given-names></name></person-group> (<year>1973</year>) <article-title>A revision of the Australian Haplothripini, with descriptions of three new species (Thysanoptera: Phlaeothripidae).</article-title><source>Journal of the Australian Entomological Society</source><volume>12</volume>: <fpage>315</fpage>-<lpage>339</lpage>. doi: <ext-link ext-link-type="uri" xlink:href="http://dx.doi.org/10.1111/j.1440-6055.1973.tb01680.x" xlink:type="simple">10.1111/j.1440-6055.1973.tb01680.x</ext-link></mixed-citation></ref><ref id="B3"><mixed-citation xmlns:xlink="http://www.w3.org/1999/xlink" xlink:type="simple"><person-group><name name-style="western"><surname>Mound</surname><given-names>LA</given-names></name><name name-style="western"><surname>Minaei</surname><given-names>K</given-names></name></person-group> (<year>2007</year>) <article-title>Australian thrips of the <italic>Haplothrips</italic> lineage (Insecta: Thysanoptera).</article-title><source>Journal of Natural History</source><volume>41</volume>(<issue>45–48</issue>): <fpage>2919</fpage>-<lpage>2978</lpage>. doi: <ext-link ext-link-type="uri" xlink:href="http://dx.doi.org/10.1080/00222930701783219" xlink:type="simple">10.1080/00222930701783219</ext-link></mixed-citation></ref></ref-list></tp:taxon-treatment>
